# Supplementary material for: Identification and characterization of a ubiquitin E3 RING ligase of the Chlamydia-like bacterium Simkania negevensis
Source: PLoS Pathog. 2025 Nov 6;21(11):e1013626. doi: 10.1371/journal.ppat.1013626 (PMC12591485; doi:10.1371/journal.ppat.1013626)
Supplement: S2 Table — (XLSX) [file ppat.1013626.s007.xlsx]

## Sheet: Tabelle1
Figure S3A HeLa229
First run
Name	Old	CT Day 2	CT NI Day 2	CT Day 4	CT NI Day 4		dCTE Day 2	dCTE Day 4	dCTC Day 2	dCTC Day 4	ddCTE Day 2	ddCTE Day 4	Fold Change Day 2	Fold Change Day 4	Rel. to 5S RNA Day 2	Rel. to 5s RNA Day 4	L2FC (rel. to 5S RNA) Day 2	L2FC (rel. to 5S RNA) Day 4
SneRING	SNE_A12920	21.5877	32.256	23.5813	33.7485		2.3531	4.42803	13.6447	14.9734	-11.2916	-10.5454	2506.8	1494.44	0.000404113	0.00046529	-11.273	-11.0696
GroEL	SNE_A22590	14.8684	35.7548	14.0229	37.2465		-4.36616	-5.13031	17.1436	18.4715	-21.5097	-23.6018	2.98587e+06	1.27309e+07	0.481341	3.96372	-1.05487	1.98685
5S RNA		13.1863	35.1275	13.8656	35.1024		-6.04833	-5.28761	16.5163	16.3274	-22.5646	-21.615	6.20322e+06	3.21185e+06	1	1	0	0
YWHAZ	YWHAZ	19.2346	18.6113	19.1532	18.775
Second run
Name	Old	CT Day 2	CT NI Day 2	CT Day 4	CT NI Day 4		dCTE Day 2	dCTE Day 4	dCTC Day 2	dCTC Day 4	ddCTE Day 2	ddCTE Day 4	Fold Change Day 2	Fold Change Day 4	Rel. to 5S RNA Day 2	Rel. to 5s RNA Day 4	L2FC (rel. to 5S RNA) Day 2	L2FC (rel. to 5S RNA) Day 4
SneRING	SNE_A12920	21.6031	35.9642	23.5347	35.4731		2.45024	4.22271	16.9618	17.2984	-14.5115	-13.0757	23356.6	8633.29	0.0522054	0.000751147	-4.25966	-10.3786
GroEL	SNE_A22590	13.6654	37	12.5548	36.8852		-5.48745	-6.75719	17.9976	18.7105	-23.485	-25.4677	1.17409e+07	4.64023e+07	26.2426	4.03727	4.71384	2.01338
5S RNA		14.977	33.5978	14.1126	36.4296		-4.17583	-5.19938	14.5954	18.2549	-18.7712	-23.4543	447397	1.14935e+07	1	1	0	0
YWHAZ	YWHAZ	19.1528	19.0024	19.3119	18.1747
Third run
Name	Old	CT Day 2	CT NI Day 2	CT Day 4	CT NI Day 4		dCTE Day 2	dCTE Day 4	dCTC Day 2	dCTC Day 4	ddCTE Day 2	ddCTE Day 4	Fold Change Day 2	Fold Change Day 4	Rel. to 5S RNA Day 2	Rel. to 5s RNA Day 4	L2FC (rel. to 5S RNA) Day 2	L2FC (rel. to 5S RNA) Day 4
SneRING	SNE_A12920	19.2588	35.279	21.987	35.4659		-1.25251	2.04924	12.1673	15.5263	-13.4199	-13.477	10959.2	11402.3	0.240066	0.0144445	-2.0585	-6.11334
GroEL	SNE_A22590	21.6986	37	20.9224	34.3548		1.18726	0.984619	13.8883	14.4152	-12.701	-13.4306	6658.74	11041.2	0.145863	0.013987	-2.77732	-6.15977
5S RNA		16.9476	35.0264	16.4116	36.0038		-3.56369	-3.52618	11.9147	16.0642	-15.4784	-19.5904	45650.8	789393	1	1	0	0
YWHAZ	YWHAZ	20.5113	23.1117	19.9378	19.9396
Fourth run
Name	Old	CT Day 2	CT NI Day 2	CT Day 4	CT NI Day 4		dCTE Day 2	dCTE Day 4	dCTC Day 2	dCTC Day 4	ddCTE Day 2	ddCTE Day 4	Fold Change Day 2	Fold Change Day 4	Rel. to 5S RNA Day 2	Rel. to 5s RNA Day 4	L2FC (rel. to 5S RNA) Day 2	L2FC (rel. to 5S RNA) Day 4
SneRING	SNE_A12920	23.8442	34.8323	23.0116	33.6935		3.20223	2.11412	13.9374	13.8113	-10.7352	-11.6972	1704.57	3320.51	0.0222515	0.00176856	-5.48995	-9.14321
GroEL	SNE_A22590	19.7738	36.6391	19.1041	36.9808		-0.868137	-1.79342	15.7442	17.0987	-16.6123	-18.8921	100188	486498	1.30786	0.259117	0.387204	-1.94832
5S RNA		14.8241	31.3021	13.1308	32.9558		-5.81787	-7.76671	10.4073	13.0737	-16.2251	-20.8404	76604.7	1.87752e+06	1	1	0	0
YWHAZ	YWHAZ	20.6419	20.8949	20.8975	19.8822
Fifth run
Name	Old	CT Day 2	CT NI Day 2	CT Day 4	CT NI Day 4		dCTE Day 2	dCTE Day 4	dCTC Day 2	dCTC Day 4	ddCTE Day 2	ddCTE Day 4	Fold Change Day 2	Fold Change Day 4	Rel. to 5S RNA Day 2	Rel. to 5s RNA Day 4	L2FC (rel. to 5S RNA) Day 2	L2FC (rel. to 5S RNA) Day 4
SneRING	SNE_A12920	22.1471	36.2148	22.9571	28.4773		1.75311	1.85255	15.2793	8.34347	-13.5262	-6.49092	11797.4	89.942	0.0911059	9.0914e-05	-3.45631	-13.4251
GroEL	SNE_A22590	18.4555	36.5254	18.7449	37		-1.93853	-2.35968	15.5899	16.8662	-17.5284	-19.2259	189046	613138	1.45992	0.619765	0.545892	-0.690207
5S RNA		13.6611	31.1851	12.3702	31.3155		-6.73291	-8.73437	10.2496	11.1817	-16.9825	-19.9161	129491	989308	1	1	0	0
YWHAZ	YWHAZ	20.394	20.9355	21.1045	20.1338

## Sheet: Tabelle2
Figure S3B U2OS
First run
Name	Old	CT Day 2	CT NI Day 2	CT Day 4	CT NI Day 4		dCTE Day 2	dCTE Day 4	dCTC Day 2	dCTC Day 4	ddCTE Day 2	ddCTE Day 4	Fold Change Day 2	Fold Change Day 4	Rel. to 5S RNA Day 2	Rel. to 5s RNA Day 4	L2FC (rel. to 5S RNA) Day 2	L2FC (rel. to 5S RNA) Day 4
SneRING	SNE_A12920	22.3281	35.2131	23.0651	35.0336		2.51982	1.92651	15.6322	15.1567	-13.1123	-13.2302	8855.41	9609.35	0.0102053	0.00252845	-6.61453	-8.62753
GroEL	SNE_A22590	12.4035	35.5859	14.4051	37.318		-7.40477	-6.73343	16.005	17.4411	-23.4097	-24.1746	1.11439e+07	1.89351e+07	12.8427	4.98227	3.68287	2.3168
5S RNA		13.7583	33.2579	14.038	34.6341		-6.04998	-7.10051	13.6769	14.7572	-19.7269	-21.8578	867723	3.80049e+06	1	1	0	0
YWHAZ	YWHAZ	19.8083	19.581	21.1385	19.8769
Second run
Name	Old	CT Day 2	CT NI Day 2	CT Day 4	CT NI Day 4		dCTE Day 2	dCTE Day 4	dCTC Day 2	dCTC Day 4	ddCTE Day 2	ddCTE Day 4	Fold Change Day 2	Fold Change Day 4	Rel. to 5S RNA Day 2	Rel. to 5s RNA Day 4	L2FC (rel. to 5S RNA) Day 2	L2FC (rel. to 5S RNA) Day 4
SneRING	SNE_A12920	18.0428	32.4289	18.648	33.5452		-1.63745	-1.78251	12.6215	14.1102	-14.259	-15.8927	19605.6	60839.8	0.144246	0.0334965	-2.7934	-4.89985
GroEL	SNE_A22590	13.8278	33.2902	14.4525	35.9515		-5.85238	-5.97802	13.4829	16.5165	-19.3353	-22.4945	661463	5.90902e+06	4.86661	3.25332	2.28292	1.70191
5S RNA		14.6286	31.8081	12.9471	32.7442		-5.05163	-7.48339	12.0008	13.3092	-17.0524	-20.7926	135918	1.8163e+06	1	1	0	0
YWHAZ	YWHAZ	19.6802	19.8073	20.4305	19.435
Third run
Name	Old	CT Day 2	CT NI Day 2	CT Day 4	CT NI Day 4		dCTE Day 2	dCTE Day 4	dCTC Day 2	dCTC Day 4	ddCTE Day 2	ddCTE Day 4	Fold Change Day 2	Fold Change Day 4	Rel. to 5S RNA Day 2	Rel. to 5s RNA Day 4	L2FC (rel. to 5S RNA) Day 2	L2FC (rel. to 5S RNA) Day 4
SneRING	SNE_A12920	22.078	34.6931	22.0875	35.2385		1.29622	1.2311	14.7909	15.2862	-13.4947	-14.0551	11542.8	17022.2	0.00199117	0.0229987	-8.97217	-5.44231
GroEL	SNE_A22590	13.7585	37.6868	13.722	31.6695		-7.02328	-7.13437	17.7847	11.7172	-24.808	-18.8516	2.93727e+07	473035	5.0669	0.639117	2.3411	-0.645847
5S RNA		13.3505	34.9377	13.2225	31.8158		-7.43131	-7.63388	15.0356	11.8636	-22.4669	-19.4974	5.79698e+06	740138	1	1	0	0
YWHAZ	YWHAZ	20.7818	19.9021	20.8564	19.9523
Fourth run
Name	Old	CT Day 2	CT NI Day 2	CT Day 4	CT NI Day 4		dCTE Day 2	dCTE Day 4	dCTC Day 2	dCTC Day 4	ddCTE Day 2	ddCTE Day 4	Fold Change Day 2	Fold Change Day 4	Rel. to 5S RNA Day 2	Rel. to 5s RNA Day 4	L2FC (rel. to 5S RNA) Day 2	L2FC (rel. to 5S RNA) Day 4
SneRING	SNE_A12920	22.8131	33.7382	22.5753	33.7177		2.6027	1.99086	14.2107	14.3787	-11.608	-12.3879	3121.35	5359.51	0.00347972	0.0145707	-8.16681	-6.10079
GroEL	SNE_A22590	12.5092	34.4324	12.4906	28.6732		-7.70123	-8.0938	14.9049	9.33419	-22.6061	-17.428	6.3843e+06	176339	7.11728	0.479405	2.83133	-1.06068
5S RNA		13.9104	33.0023	12.2444	29.4876		-6.30006	-8.34	13.4747	10.1487	-19.7748	-18.4887	897013	367828	1	1	0	0
YWHAZ	YWHAZ	20.2104	19.5276	20.5844	19.339
Fifth run
Name	Old	CT Day 2	CT NI Day 2	CT Day 4	CT NI Day 4		dCTE Day 2	dCTE Day 4	dCTC Day 2	dCTC Day 4	ddCTE Day 2	ddCTE Day 4	Fold Change Day 2	Fold Change Day 4	Rel. to 5S RNA Day 2	Rel. to 5s RNA Day 4	L2FC (rel. to 5S RNA) Day 2	L2FC (rel. to 5S RNA) Day 4
SneRING	SNE_A12920	24.1217	30.9938	22.1424	30.9745		2.97821	1.36005	11.0229	11.3789	-8.04464	-10.0189	264.046	1037.5	0.00420906	0.000515137	-7.89229	-10.9228
GroEL	SNE_A22590	18.7202	35.5867	17.3645	36.4597		-2.42333	-3.41785	15.6157	16.8641	-18.0391	-20.282	269341	1.27491e+06	4.29348	0.633016	2.10215	-0.659685
5S RNA		15.8313	30.5956	13.5563	33.3111		-5.31226	-7.2261	10.6247	13.7156	-15.9369	-20.9417	62732.6	2.01403e+06	1	1	0	0
YWHAZ	YWHAZ	21.1435	19.9709	20.7824	19.5955

## Sheet: Tabelle3
Figure S3C THP-1
First run
Name	Old	CT Day 2	CT NI Day 2	CT Day 4	CT NI Day 4		dCTE Day 2	dCTE Day 4	dCTC Day 2	dCTC Day 4	ddCTE Day 2	ddCTE Day 4	Fold Change Day 2	Fold Change Day 4	Rel. to 5S RNA Day 2	Rel. to 5s RNA Day 4	L2FC (rel. to 5S RNA) Day 2	L2FC (rel. to 5S RNA) Day 4
SneRING	SNE_A12920	18.843	31.299	19.3808	33.7516		-1.83035	-2.55774	10.6005	12.9157	-12.4309	-15.4734	5521.66	45494.3	0.00853749	0.0114976	-6.87197	-6.44253
GroEL	SNE_A22590	11.7918	35.0971	12.9654	37.7867		-8.88149	-8.97315	14.3985	16.9507	-23.28	-25.9239	1.01857e+07	6.36599e+07	15.7489	16.0885	3.97718	4.00795
5S RNA		15.2568	34.5848	12.2908	33.1042		-5.41654	-9.64774	13.8863	12.2682	-19.3029	-21.9159	646755	3.95687e+06	1	1	0	0
YWHAZ	YWHAZ	20.6733	20.6985	21.9385	20.836
Second run
Name	Old	CT Day 2	CT NI Day 2	CT Day 4	CT NI Day 4		dCTE Day 2	dCTE Day 4	dCTC Day 2	dCTC Day 4	ddCTE Day 2	ddCTE Day 4	Fold Change Day 2	Fold Change Day 4	Rel. to 5S RNA Day 2	Rel. to 5s RNA Day 4	L2FC (rel. to 5S RNA) Day 2	L2FC (rel. to 5S RNA) Day 4
SneRING	SNE_A12920	22.977	35.0018	23.28	34.9989		2.04329	1.61794	14.0573	14.2863	-12.014	-12.6683	4136.06	6509.54	0.0120707	0.00623926	-6.37235	-7.32441
GroEL	SNE_A22590	13.6652	37	14.2879	38.0386		-7.26847	-7.3742	16.0555	17.326	-23.324	-24.7002	1.05009e+07	2.72582e+07	30.6459	26.1265	4.93762	4.70744
5S RNA		16.5561	34.9532	14.0899	33.1331		-4.37762	-7.57222	14.0088	12.4205	-18.3864	-19.9927	342653	1.04332e+06	1	1	0	0
YWHAZ	YWHAZ	20.9337	20.9445	21.6621	20.7126
Third run
Name	Old	CT Day 2	CT NI Day 2	CT Day 4	CT NI Day 4		dCTE Day 2	dCTE Day 4	dCTC Day 2	dCTC Day 4	ddCTE Day 2	ddCTE Day 4	Fold Change Day 2	Fold Change Day 4	Rel. to 5S RNA Day 2	Rel. to 5s RNA Day 4	L2FC (rel. to 5S RNA) Day 2	L2FC (rel. to 5S RNA) Day 4
SneRING	SNe_A12920	21.9401	35.6256	22.2566	35.6273		1.14837	0.470167	14.6906	15.0564	-13.5422	-14.5862	11929.2	24597.8	0.0542504	0.0128886	-4.20422	-6.27776
GroEL	SNE_A22590	11.9069	36.7314	12.8364	37		-8.88488	-8.95006	15.7964	16.4291	-24.6813	-25.3792	2.69028e+07	4.36405e+07	122.345	22.8664	6.93481	4.51516
5S RNA		15.2584	33.148	12.6872	32.3356		-5.53338	-9.0993	12.2131	11.7647	-17.7464	-20.864	219892	1.9085e+06	1	1	0	0
YWHAZ	YWHAZ	20.7918	20.935	21.7865	20.5709

## Sheet: Tabelle4
Figure S3D M2-like macrophages
First run
Name	Old	CT Day 2	CT NI Day 2	CT Day 4	CT NI Day 4	CT Day 6	CT NI Day 6		dCTE Day 2	dCTE Day 4	dCTE Day 6	dCTC Day 2	dCTC Day 4	dCTC Day 6	ddCTE Day 2	ddCTE Day 4	ddCTE Day 6	Fold Change Day 2	Fold Change Day 4	Fold Change Day 6	Rel. to 5S RNA Day 2	Rel. to 5S RNA Day 4	Rel. to 5S RNA Day 6	L2FC (rel. to 5S RNA) Day 2	L2FC (rel. to 5S RNA) Day 4	L2FC (rel. to 5S RNA) Day 6
SneRING	SNE_A12920	23.2702	33.7462	22.6047	33.9338	23.5177	33.3215		2.99836	1.75442	1.95562	13.5758	13.8177	13.3559	-10.5775	-12.0633	-11.4003	1528.07	4279.74	2702.87	0.0186991	0.0119213	0.000459755	-5.74088	-6.39031	-11.0868
GroEL	SNE_A22590	20.129	37	20.011	36.6192	21.3956	37		-0.142847	-0.839283	-0.166485	16.8296	16.5031	17.0344	-16.9725	-17.3424	-17.2009	128595	166178	150657	1.57363	0.462893	0.0256266	0.6541	-1.11125	-5.28622
5S RNA		15.6705	31.8874	12.9204	30.6399	13.5854	34.476		-4.60136	-7.92986	-7.97666	11.717	10.5238	14.5105	-16.3184	-18.4536	-22.4871	81718.6	358999	5.87893e+06	1	1	1	0	0	0
YWHAZ	YWHAZ	20.2718	20.1704	20.8503	20.1161	21.5621	19.9656
Second run
Name	Old	CT Day 2	CT NI Day 2	CT Day 4	CT NI Day 4	CT Day 6	CT NI Day 6		dCTE Day 2	dCTE Day 4	dCTE Day 6	dCTC Day 2	dCTC Day 4	dCTC Day 6	ddCTE Day 2	ddCTE Day 4	ddCTE Day 6	Fold Change Day 2	Fold Change Day 4	Fold Change Day 6	Rel. to 5S RNA Day 2	Rel. to 5S RNA Day 4	Rel. to 5S RNA Day 6	L2FC (rel. to 5S RNA) Day 2	L2FC (rel. to 5S RNA) Day 4	L2FC (rel. to 5S RNA) Day 6
SneRING	SNE_A12920	23.8455	30.3565	24.4445	30.8604	24.9501	30.4215		2.93118	2.63905	1.34964	9.25866	9.56847	9.54268	-6.32748	-6.92942	-8.19304	80.3086	121.889	292.652	0.00120288	0.000117522	0.000293492	-9.69929	-13.0548	-11.7344
GroEL	SNE_A22590	19.6112	36.336	20.1611	36.6086	21.2913	36.9652		-1.30316	-1.64441	-2.30917	15.2381	15.3167	16.0863	-16.5413	-16.9611	-18.3955	95370.5	127583	344823	1.42848	0.123012	0.345814	0.514482	-3.02312	-1.53193
5S RNA		14.6325	30.8428	13.8203	33.2909	13.4861	30.6919		-6.28182	-7.98518	-10.1144	9.74496	11.999	9.81301	-16.0268	-19.9842	-19.9274	66763.6	1.03716e+06	997136	1	1	1	0	0	0
YWHAZ	YWHAZ	20.9143	21.0979	21.8055	21.2919	23.6005	20.8789
Third run
Name	Old	CT Day 2	CT NI Day 2	CT Day 4	CT NI Day 4	CT Day 6	CT NI Day 6		dCTE Day 2	dCTE Day 4	dCTE Day 6	dCTC Day 2	dCTC Day 4	dCTC Day 6	ddCTE Day 2	ddCTE Day 4	ddCTE Day 6	Fold Change Day 2	Fold Change Day 4	Fold Change Day 6	Rel. to 5S RNA Day 2	Rel. to 5S RNA Day 4	Rel. to 5S RNA Day 6	L2FC (rel. to 5S RNA) Day 2	L2FC (rel. to 5S RNA) Day 4	L2FC (rel. to 5S RNA) Day 6
SneRING	SNE_A12920	24.0362	33.1328	23.9624	33.4158	23.7655	33.7432		2.44763	1.47416	1.02125	11.5728	12.069	12.8341	-9.12512	-10.5949	-11.8128	558.386	1546.58	3597.59	0.00130068	0.00124725	0.0103721	-9.58652	-9.64704	-6.59116
GroEL	SNE_A22590	16.4099	35.7846	16.6736	37.0488	12.9888	32.401		-5.1787	-5.81467	-9.75545	14.2246	15.702	11.4919	-19.4033	-21.5167	-21.2474	693374	3.00034e+06	2.4894e+06	1.61511	2.41964	7.17708	0.691634	1.27479	2.8434
5S RNA		15.4595	34.1426	14.0833	33.1837	13.7106	30.2795		-6.12914	-8.40496	-9.03363	12.5825	11.8369	9.37034	-18.7116	-20.2419	-18.404	429304	1.24e+06	346855	1	1	1	0	0	0
YWHAZ	YWHAZ	21.5886	21.5601	22.4882	21.3468	22.7442	20.9091

## Sheet: Tabelle5
Figure S3E A. castellanii
First run
Name	Old	CT	CT NI		dCTE	dCTC	ddCTE	Fold Change	Rel. to 5S RNA	L2FC (rel. to 5S RNA)
SneRING	SNE_A12920	27.8597	33.5263		6.16371	12.1876	-6.02394	65.0707	0.00112884	-9.79094
GroEL	SNE_A22590	24.5295	37		2.8335	15.6613	-12.8278	7270.28	0.126124	-2.98708
5S RNA		15.3938	30.8514		-6.30215	9.51273	-15.8149	57643.8	1	0
5S RNA AcCAS	5S RNA AcCAS	21.696	21.3387
Second run
Name	Old	CT	CT NI		dCTE	dCTC	ddCTE	Fold Change	Rel. to 5S RNA	L2FC (rel. to 5S RNA)
SneRING	SNE_A12920	27.3685	33.3877		6.15083	11.972	-5.82116	56.5383	3.80345e-05	-14.6823
GroEL	SNE_A22590	24.0998	32.4222		2.8822	11.0065	-8.12428	279.032	0.00018771	-12.3792
5S RNA		14.2616	34.9632		-6.95606	13.5474	-20.5035	1.4865e+06	1	0
5S RNA AcCAS	5S RNA AcCAS	21.2176	21.4157
Third run
Name	Old	CT	CT NI		dCTE	dCTC	ddCTE	Fold Change	Rel. to 5S RNA	L2FC (rel. to 5S RNA)
SneRING	SNE_A12920	25.7006	33.3736		3.85333	11.9855	-8.13222	280.571	0.0373014	-4.74463
GroEL	SNE_A22590	22.5796	33.4783		0.73225	12.0902	-11.358	2624.75	0.348955	-1.51889
5S RNA		13.5498	25.9673		-8.29756	4.57929	-12.8769	7521.74	1	0
5S RNA AcCAS	5S RNA AcCAS	21.8473	21.388
